# Supplementary material for: Effects of exercise training with blood flow restriction on vascular function in adults: a systematic review and meta-analysis
Source: PeerJ. 2021 Jul 7;9:e11554. doi: 10.7717/peerj.11554 (PMC8272459; doi:10.7717/peerj.11554)
Supplement: Supplemental Information 9 [file peerj-09-11554-s009.xlsx]

## Sheet: BFRE vs LI (EF)
		BFRE arm			LI arm
Paper	Year	Post mean	Post SD	Participants per arm	Post mean	Post SD	Participants per arm
Patterson et al.	2010	27.4	5.3	16	21.4	5.3	16
Patterson et al.	2011	26.5	5.7	10	22.7	6.6	10
Shimizu et al.	2016	2.13	0.24	20	1.8	0.3	20
Yasuda et al.	2015(a)	3.9	1.9	7	3.7	2.1	7
Yasuda et al.	2015 (b)	4.3	3.1	9	3.5	2	9

## Sheet: BFRE vs HI (VS)
		BFRE arm			HI arm
Paper	Year	Post mean	Post SD	Participants per arm	Post mean	Pre SD	Participants per arm
Clark et al.	2011	8.73	0.32	8	7.94	0.4	8
Fahs et al.	2012	0.037	0.011	12	0.036	0.009	11
Mouser et al.	2019	0.031	0.04	10	0.027	0.04	10
Ozaki et al.	2013	0.017	0.02	20	0.11	0.01	19

## Sheet: MR EF
Paper	Me	Se	Mc	Sc	Ne	Nc	pop	pop1	design	des1	modality	mod1	limbs	limb1	length	length1	sets	width	pressure	press	approach	approach1	quality
Credeur 2019	36.1	4.3	36.5	7.8	15	15	Healthy adults	1	RCOT	3	HG	2	UL	3	Single session	Acute	2 sets	10	90	80-120	PD	4	9
Paiva 2016	0.14	0.02	0.15	0.03	9	9	Healthy adults	1	RCT	1	HG	2	UL	3	Single session	Acute	-	-	80	80-120	PD	4	12
Yasuda 2015a	3.9	1.8	4.3	1.8	7	7	Healthy older adults	2	RCT	1	RT	1	UL	3	12	Chronic	4 sets	3	202	>160	PD	4	8
Yasuda 2015b	4.3	3.1	3.6	2.1	9	9	Healthy older adults	2	CT	2	RT	1	UL	3	12	Chronic	4 sets	3	196	>160	PD	4	11
Hunt 2012	5.7	2	6.5	2.7	9	9	Healthy adults	1	RCT	1	HG	2	UL	3	4	Chronic	3 sets	13	80	80-120	PD	4	7
Credeur 2010	0.19	0.06	0.27	0.07	12	12	Healthy adults	1	RCT	1	HG	2	UL	3	4	Chronic	2 sets	-	80	80-120	PD	4	10
Kambic 2019	7.97	1.02	6.47	0.78	12	12	Clinical population	3	RCT	1	RT	1	LL	2	8	Chronic	3 sets	23	-		SBP	3	13
Shimizu 2016	2.13	0.24	1.85	0.2	20	20	Healthy older adults	2	RCT	1	RT	1	LL	2	4	Chronic	3 sets	10	141.5	120-160	SBP	3	10
Patterson 2011	26.55	5.72	18.81	5.9	10	10	Healthy older adults	2	RCT	1	RT	1	LL	2	4	Chronic	3 sets	8	110	80-120	PD	4	12
Patterson 2010	27.4	5.3	19.8	3.6	8	8	Healthy adults	1	RCT	1	RT	1	LL	2	4	Chronic	3 sets	-	100	80-120	PD	4	9
Renzi 2010	2.31	0.96	6.51	1.61	17	17	Healthy adults	1	RCOT	3	Treadmill	3	LL	2	Single session	Acute	5 sets	-	160	120-160	PD	4	11
Ramis 2020	6.35	2.08	4.44	0.51	15	15	Healthy adults	1	RCT	1	RT	1	Both	1	8	Chronic	4 sets	16	-		SBP	3	9
Fahs 2012	4.01	0.49	2.77	0.4	11	11	Healthy adults	1	CT	2	RT	1	Both	1	6	Chronic	4 sets	10.5	180	>160	PD	4	8

## Sheet: MR VS
Paper	Me	Se	Mc	Sc	Ne	Nc	ES	pop	pop1	design	des1	modality	limbs	length	length2	sets	width	pressure		approach	ap	quality
Mouser 2019	0.036	0.05	0.033	0.07	10	10	0.04	Healthy adults	0	RCT	0	RT	Both	16	Chronic	3	-	-		AOP	0	8
Credeur 2019	-6.98	0.21	-6.65	0.24	15	15	-1.4	Healthy adults	0	RCOT	2	HG	UL	Single session	Acute	-	10	90	80-120	PD	3	9
Karabulut 2018	18.33	2.05	19.22	2.25	8	8	-0.4	Healthy adults	0	RCOT	2	Others	Both	Single session	Acute	4	-	-		SBP	2	12
Paiva 2016	4.75	0.18	4.57	0.18	9	9	0.95	Healthy adults	0	RCT	0	HG	UL	Single session	Acute	-	-	80	80-120	PD	3	12
Fahs 2014	-9.5	0.9	-8.9	0.8	8	8	-0.66	Healthy adults	0	RCT	0	RT	LL	6	Chronic	3	5	-		AOP	0	8
Ozaki 2013	0.17	0.02	0.15	0.01	10	10	1.21	Healthy adults	0	RCT	0	RT	UL	6	Chronic	3	3	160	120-160	PD	3	9
Fahs 2012	20.4	1	19.4	1.5	11	11	0.75	Healthy adults	0	CT	1	RT	Both	6	Chronic	3	10.5	180	120-160	PD	3	8
Clark 2011	-8.73	0.32	-9.26	0.39	8	8	1.4	Healthy adults	0	RCT	0	RT	LL	4	Chronic	2	6	-		SBP	2	7
Figueroa 2011	-147.16	11	-151.16	16	23	23	0.28	Healthy adults	0	RCOT	2	RT	LL	Single session	Acute	2	6	100	80-120	PD	3	9
Credeur 2010	-15.92	7	-12.6	7.2	6	6	-0.43	Healthy adults	0	RCT	0	HG	UL	4	Chronic	-	-	80	80-120	PD	3	10
Renzi 2010	6.1	0.2	5.9	0.2	17	17	0.97	Healthy adults	0	RCOT	2	Treadmill	LL	Single session	Acute	4	-	160	120-160	PD	3	11
Sardeli 2017	0.59	0.35	0.43	0.29	21	21	0.49	Healthy older adults	1	RCOT	2	RT	UL	Single session	Acute	3	17.5	-		AOP	0	11
Yasuda 2016	-8.5	0.8	-8.4	0.9	15	15	-0.11	Healthy older adults	1	RCT	0	RT	LL	12	Chronic	3	5	161	>160	PD	3	8
Yasuda 2015a	-8.2	0.8	-8.4	0.8	7	7	0.23	Healthy older adults	1	RCT	0	RT	UL	12	Chronic	3	3	202	>160	PD	3	8
Yasuda 2015b	-9.2	1.1	-8.9	1.2	8	8	-0.24	Healthy older adults	1	CT	1	RT	UL	12	Chronic	3	3	196	>160	PD	3	11
